# Supplementary material for: Galangin Regulates Oxidative Stress Levels in Porcine Embryos Through Interaction with the Neh1 Domain of Nrf2
Source: Antioxidants (Basel). 2025 Jul 4;14(7):822. doi: 10.3390/antiox14070822 (PMC12291769; doi:10.3390/antiox14070822)
Supplement: Supplementary file 1 [file antioxidants-14-00822-s001.zip]

Archive with 12 entries (10 files):
- antioxidants-3697731-supplementary/
- antioxidants-3697731-supplementary/Supplementary Data S1  GAL Predictive Target Collection.xlsx
- antioxidants-3697731-supplementary/Supplementary Data S2  Oxidative Stress Target Collection.xlsx
- antioxidants-3697731-supplementary/Supplementary Data S3  Nrf2 Mutant Plasmid Sequencing Collection/
- antioxidants-3697731-supplementary/Supplementary Data S3  Nrf2 Mutant Plasmid Sequencing Collection/Nrf2 FL.fasta
- antioxidants-3697731-supplementary/Supplementary Data S3  Nrf2 Mutant Plasmid Sequencing Collection/Nrf2-Neh1-3.fasta
- antioxidants-3697731-supplementary/Supplementary Data S3  Nrf2 Mutant Plasmid Sequencing Collection/Nrf2-Neh2-5.fasta
- antioxidants-3697731-supplementary/Supplementary Data S3  Nrf2 Mutant Plasmid Sequencing Collection/Nrf2-Neh2-7.fasta
- antioxidants-3697731-supplementary/Supplementary Data S3  Nrf2 Mutant Plasmid Sequencing Collection/Nrf2-Neh2.fasta
- antioxidants-3697731-supplementary/Supplementary Data S3  Nrf2 Mutant Plasmid Sequencing Collection/Nrf2-Neh3.fasta
- antioxidants-3697731-supplementary/Supplementary Data S3  Nrf2 Mutant Plasmid Sequencing Collection/Nrf2-Neh6-3.fasta
- antioxidants-3697731-supplementary/Supplementary Figure.pdf
