# Supplementary material for: Galangin Regulates Oxidative Stress Levels in Porcine Embryos Through Interaction with the Neh1 Domain of Nrf2
Source: Antioxidants (Basel). 2025 Jul 4;14(7):822. doi: 10.3390/antiox14070822 (PMC12291769; doi:10.3390/antiox14070822)
Supplement: Supplementary file 1 [file antioxidants-14-00822-s001.zip › antioxidants-3697731-supplementary/Supplementary Data S1 GAL Predictive Target Collection.xlsx]

## Sheet: GAL badian 439
GENE NAME
HCK
CA2
CFB
ESR1
PPIA
BCHE
EGFR
F2
MAPK10
MAPK8
MMP3
TREM1
CDK5R1
CA1
CDK2
NR1H2
CDK6
AURKA
ANG
MAOB
HSPA8
BCAT2
NQO1
PDPK1
LGALS7
LGALS7B
SRC
PIM1
PYGL
PPARD
Esr2
MTAP
C1R
PDE5A
AKR1B1
CTSB
CASP7
PNP
DHFR
TTR
HSP90AA1
LTA4H
DCK
PGR
PLA2G10
CFD
DHODH
CHEK1
ADAM17
PDE4D
HSD17B1
CCNA2
NOS3
MAPK14
CTSG
CCNT1
HSD11B1
CBR1
DAPK1
SULT2A1
HK1
BMP7
AHCY
KIF11
EPHX2
ADK
AR
ISG20
ATOX1
UCK2
NR3C2
GSK3B
PCK1
MMP8
PDE3B
CTSK
IMPDH2
PRKACA
PAH
KDR
XIAP
AMY1A
AMY1B
AMY1C
REG1A
PTPN1
FGFR1
SOD2
MAN1B1
SSE1
ADH5
RHOA
MMP12
PDE4B
MMP7
ME2
HEXB
AKT1
TNK2
HDAC8
CBS
ITK
PLAU
MMP13
FABP4
F10
SHBG
GSTP1
BIRC7
IMPA1
SYK
AKR1C3
TYMS
SORD
CYP2C9
EPHB4
BACE1
CCL5
NT5M
CSNK2A1
ABO
AKR1C1
UMPS
BST1
PPARG
LCK
LDHB
IL2
MET
BHMT
GPI
RAB5A
ALDOA
ELANE
IGF1R
DPP4
ALB
ALDH2
RNASE3
PDK2
PAK6
CDA
TGFBR1
FABP6
NR1H4
MAPKAPK2
SERPINA1
FNTA
CES1
LGALS2
SETD7
MTHFD1
RAB11A
ACE
CTSS
GSTT2B
ACP3
TPH1
JAK2
EPHA2
RNASE4
IGF1
FHIT
CLK1
ERBB4
SHMT1
NR1I2
TK1
FKBP1A
ARG2
C1S
THRA
PITPNA
KIT
MMP9
LGALS3
LYZ
APRT
HMGCR
PTK2
B3GAT1
S100A9
SULT1E1
NOS2
AKT2
SDS
ABL1
ESRRG
RXRA
FECH
PPARA
HRAS
TGM3
GSR
OAT
SULT2B1
ARG1
PLA2G2A
MME
CHIT1
DTYMK
FOLH1
F11
NMNAT1
DPEP1
NR3C1
ERI1
ARHGAP1
REN
EIF4E
HAGH
STAT1
GSTA1
VDR
FDPS
TPSB2
MMP16
GNPDA1
HINT1
RND3
ACADM
INSR
CDC42
OTC
RAB9A
GSTM2
MAP2K1
TEK
ARL5A
TGFB2
GSTM1
PPP1CC
PKLR
GP1BA
GALE
FKBP1B
GSTA3
HPRT1
GART
BTK
ATIC
AMD1
GCDH
WARS1
KAT2B
HADH
ITPKA
RFK
EEA1
RAF1
FKBP3
MMP1
AMY2A
RNASE2
HNMT
NMNAT3
NDST1
PNMT
LCN2
RARG
CASP1
TRDMT1
IMPDH1
SELE
CASP3
SEC14L2
FGG
CLEC4M
CMA1
GMPR
FABP3
ADAM33
NME2
DUT
RAP2A
GMPR2
GLO1
PMS2
AK1
APAF1
DCPS
RXRB
Arl5b
RAN
GSTZ1
Pfkfb1
TAP1
UAP1
RAC1
DCXR
GLCM
NONE
BRAF1
AMPM2
PTGD2
SIRT5
SPYA
HSD17B10
APEX1
TDP1
CTSD
TOP2A
TRIM24
KLF5
CSNK2B
ALOX12
RPS6KA3
XDH
CHRM5
DUSP3
RORB
SLC6A5
GBA2
GRK5
GABRA1
PTPN11
CDK5
RPS6KA1
GLRA1
ERAP1
GPBAR1
NQO2
SERPINE1
CAPN1
PDE11A
CDC25C
ACVR1B
PSMB1
F13A1
NPC1
CHRM1
ADAM10
CFTR
RPS6KA6
AAK1
CDC25B
PIN1
MIF
NR4A1
PRCP
YES1
STK3
MDM4
CAMKK2
TLR8
CACNA1B
CHRM4
TBXA2R
ACACA
CHRNB4
GPR55
NFE2L2
BMP2K
ZAP70
CHKA
FPR1
TACR2
FCGRT
PLAT
GLS
ERN1
GGPS1
CDK1
STING1
CLK4
TFPI
AKR1C2
SLC2A1
MELK
DRD1
NTRK3
P2RX4
MARK4
KCNA5
NOX1
HDAC2
NFKB1
PSMB9
ACHE
ADORA1
CA7
ADORA2A
ADORA3
CA12
CA4
ABCB1
CYP1B1
HSD17B2
ABCG2
ALOX15
NOX4
FLT3
ABCC1
ALOX5
ESRRA
TYR
AURKB
PLK1
ALK
AXL
AHR
KDM4E
CYP19A1
CA9
MAOA
MAPT
MYLK
CDK5R1 CDK5
CCNB3 CDK1 CCNB1 CCNB2
GRK6
SLC22A12
TNKS2
TNKS
PFKFB3
PTPRS
PTGS2
AKR1B10
IKBKB
NTRK2
MMP2
PIK3CG
TERT
NAE1
PARP1
GPR35
MPG
MCL1
CXCR1
ST6GAL1
AVPR2
DRD4
MPO
PIK3R1
CA3
CA6
PKN1
CA14
NEK2
CAMK2B
