# Supplementary material for: Galangin Regulates Oxidative Stress Levels in Porcine Embryos Through Interaction with the Neh1 Domain of Nrf2
Source: Antioxidants (Basel). 2025 Jul 4;14(7):822. doi: 10.3390/antiox14070822 (PMC12291769; doi:10.3390/antiox14070822)
Supplement: Supplementary file 1 [file antioxidants-14-00822-s001.zip › antioxidants-3697731-supplementary/Supplementary Data S2 Oxidative Stress Target Collection.xlsx]

## Sheet: Sheet2
GENE NAME
KAT2B
ZNF277
PEX14
PEX5
PEX10
MB
UCP3
TACR1
EDNRA
UCP2
PTGS2
KCMF1
NET1
HSF1
RELA
NFE2L1
EIF2S1
BECN1
MPO
LIAS
ATF2
MDM2
XRCC1
ATF4
STK26
AMBP
HTRA2
UCP1
EDN1
SCARA3
NQO1
COMT
GATA5
SCGB1A1
PARP1
DGKK
DUSP1
FANCD2
MEAK7
LCN2
CYB5B
ATP7A
MTF1
PPP2CB
MAP2K4
MAPK9
MAPK8
TRIM25
ENDOG
RCAN2
SUMO4
WRN
PPIA
MSRB2
PRDX2
RBX1
ABL2
RGS14
FOXO3
CASP3
AREG
LPO
SLC11A2
STX2
PSEN1
COL6A1
GPX3
GPX6
PCNA
MPV17
C19orf12
STAT1
RHOB
PXN
KEAP1
BTG1
PYCR1
IL6
MT3
KCNA5
ATE1
KLF4
HBA1
SLC8A1
CDKN2A
ANGPTL7
APOD
RRM2B
HBB
PENK
LRRK2
G6PD
NPPA
TP53
AKT1
MBL2
TRPM2
GSS
BMAL1
FER
SESN2
BRF2
PLEKHA1
ERCC6
SLC25A24
CUL3
FOS
ERCC2
STC2
TNFAIP3
FCHSD1
ETV5
SGK2
CBX8
UCN
FGF8
FANCC
AIF1
STK24
SELENOK
MYB
KLF2
MT-CO1
GSR
ARNT
NEIL1
TXN
ANKZF1
OXSR1
PYCR2
BCL2
STAU1
MT-ND5
RBPMS
ERO1A
NAPRT
PRR5L
MT-ND3
MT-ND1
CAPN2
TP53INP1
PSIP1
IL18RAP
WNT16
ETFDH
AIFM1
PRKCA
NCOA7
VNN1
NFE2L2
HP
TOP2B
HIF1A
NUDT2
HSPA1A
HSPA1B
CD2AP
TET1
HAO1
IL18BP
ERN1
SIRPA
PKD2
KRT1
RCAN1
CAT
ATM
PNKP
SPHK1
DHRS2
FBXO31
SLC7A11
TRIM32
PLA2R1
ALS2
SOD2
ADAM9
SELENON
GPX7
ERCC8
SMPD3
CHUK
NUDT15
FOXO4
STAU2
RLIG1
NAGLU
AGAP3
ERCC1
ECT2
PRKAA1
KDM6B
TMEM161A
OSER1
RWDD1
CD38
SP1
SETX
GPX2
ERMP1
AAAS
DUOX1
DUOX2
FOXO1
ARL6IP5
PRKRA
FXN
BANF1
GPX1
TPO
ZNF580
TRPA1
MAP1LC3A
GPX5
CA3
RNF112
TXNIP
TBC1D24
CYP1B1
COA8
TXNRD2
XBP1
IDH1
PTPRN
PRKAA2
PRDX1
BAK1
CRYGD
S100A7
ATP13A2
PLK3
TAT
PSMB5
GCLM
GCLC
ABL1
JAK2
CRYAB
GSTP1
CRK
GPR37L1
SELENOS
NOS3
SELENOP
PRKN
EPX
SRXN1
PPP1R15B
PINK1
ERCC6L2
MMP2
MMP3
CFL1
OGG1
NME8
XPA
RIPK1
VKORC1L1
EZH2
PRKCD
ADIPOQ
PRDX3
PRDX5
PRDX6
MICB
MAP2K1
BNIP3
TLDC2
PPEF2
MAPK13
PRDX4
MAPK7
PDGFD
ADPRS
RPS3
THG1L
CAMKK2
GPR37
ABCC1
TOR1A
CCS
MMP14
EEF2
MGAT3
HYAL2
ROMO1
STX4
RBM11
TRPC6
HDAC6
SOD1
PPARGC1A
PPIF
SLC4A11
FABP1
MSRA
BTK
MAPT
SNCA
MGST1
SIRT1
SLC23A2
CHCHD2
PTPRK
GPX8
DCAF11
PDLIM1
NUDT1
HDAC2
PARK7
VRK2
CD36
KPNA4
PEX12
ATP2A2
IPCEF1
CYGB
PEX2
NR4A3
STK25
EPAS1
FYN
MSRB3
SIRT2
PRKD1
PDK2
PJVK
PEX13
MAP3K5
PYROXD1
LONP1
ATOX1
PDGFRA
HM13
PNPT1
PXDN
PPP5C
GPX4
ERCC3
CRYAA
COL1A1
TPM1
AQP1
PDCD10
UBR4
ABCC9
SRC
APOE
SOD3
HMOX1
PCGF2
PML
TREX1
DAPK1
CDK1
SLC1A1
PTGS1
SIN3A
PRNP
OXR1
CHRNA4
HMOX2
ZC3H12A
RIPK3
NR4A2
ALDH3B1
RAD52
APOA4
TMIGD1
PXDNL
ALAD
HYAL1
HBS1L
GTPBP2
PELO
TESK1
CSDE1
CNOT6
DRD3
DRD4
DRD2
